# Supplementary material for: Hybrid E/M Phenotype(s) and Stemness: A Mechanistic Connection Embedded in Network Topology
Source: J Clin Med. 2020 Dec 26;10(1):60. doi: 10.3390/jcm10010060 (PMC7794989; doi:10.3390/jcm10010060)
Supplement: Supplementary file 1 [file jcm-10-00060-s001.zip]

Archive with 2 entries (2 files):
- jcm-1007161-supplement figures.docx
- jcm-1007161-supplement tables.pdf
